# Supplementary material for: Lobosteroids A–F: Six New Highly Oxidized Steroids from the Chinese Soft Coral Lobophytum sp
Source: Mar Drugs. 2023 Aug 19;21(8):457. doi: 10.3390/md21080457 (PMC10456462; doi:10.3390/md21080457)
Supplement: Supplementary file 1 [file marinedrugs-21-00457-s001.zip]

Archive with 1 entries (1 files):
- marinedrugs-2551577-supplementary.pdf
